# Supplementary material for: Ngāokeoke Aotearoa: The Peripatoides Onychophora of New Zealand
Source: Insects. 2024 Apr 4;15(4):248. doi: 10.3390/insects15040248 (PMC11050097; doi:10.3390/insects15040248)
Supplement: Supplementary file 1 [file insects-15-00248-s001.zip]

Archive with 1 entries (1 files):
- insects-2923273-supplementary.pdf
